# Supplementary material for: Imeglimin Exhibits Novel Anti-Inflammatory Effects on High-Glucose-Stimulated Mouse Microglia through ULK1-Mediated Suppression of the TXNIP–NLRP3 Axis
Source: Cells. 2024 Feb 5;13(3):284. doi: 10.3390/cells13030284 (PMC10854746; doi:10.3390/cells13030284)
Supplement: Supplementary file 1 [file cells-13-00284-s001.zip]

Archive with 1 entries (1 files):
- cells-2772117-supplementary.pdf
